# Supplementary material for: Short-Term Gaseous Treatments Improve Rachis Browning in Red and White Table Grapes Stored at Low Temperature: Molecular Mechanisms Underlying Its Beneficial Effect
Source: Int J Mol Sci. 2022 Nov 1;23(21):13304. doi: 10.3390/ijms232113304 (PMC9659132; doi:10.3390/ijms232113304)
Supplement: Supplementary file 1 [file ijms-23-13304-s001.zip]

Archive with 1 entries (1 files):
- ijms-1966200-supplementary.xlsx
