# Supplementary material for: Short-Term Gaseous Treatments Improve Rachis Browning in Red and White Table Grapes Stored at Low Temperature: Molecular Mechanisms Underlying Its Beneficial Effect
Source: Int J Mol Sci. 2022 Nov 1;23(21):13304. doi: 10.3390/ijms232113304 (PMC9659132; doi:10.3390/ijms232113304)
Supplement: Supplementary file 1 [file ijms-23-13304-s001.zip › ijms-1966200-supplementary.xlsx]

## Sheet: Table S1
	Table S1. Primers used for the quantification of gene expression levels by RT-qPCR
		Gen name	ID Grape	Fw_primer	Rv_primer	Reference
		VviSTS7	VIT_216s0100g01170	AGGTGAAGGATTGGATTGG	TTACATTAAGACATTGAAGGGT	Ciaffi et al. [24]
		VviSTS8	VIT_216s0100g01140	* (same as above)	* (same as above)	Ciaffi et al. [24]
		VviSTS9	VIT_216s0100g00950	GCATTCCTATGGTGACAAATTAA	TAGTTTCGGAGATAAATACCTTA	Ciaffi et al. [24]
		VviSTS10	VIT_216s0100g01010	* (same as above)	* (same as above)	Ciaffi et al. [24]
		VviSTS11	VIT_216s0100g00990	* (same as above)	* (same as above)	Ciaffi et al. [24]
		VviSTS12	VIT_216s0100g01150	ACAGGTGAAGGATTGGATTGG	CTTAATTTGAAACCGTAGGAATGC	Ciaffi et al. [24]
		VviSTS16	VIT_216s0100g00780	TTACAGAGGAGGTGCTAC	GCGATAACAGAATGACAA	Ciaffi et al. [24]
		VviSTS17	VIT_216s0100g00910	* (same as above)	* (same as above)	Ciaffi et al. [24]
		Vv1STS18	VIT_216s0100g00830	* (same as above)	* (same as above)	Ciaffi et al. [24]
		VviSTS27	VIT_216s0100g01020	GGTGTCTTGTTTGGCTTTG	ACATGACTCATGAATAAGTTT	Ciaffi et al. [24]
		VviSTS28	VIT_216s0100g00900	* (same as above)	* (same as above)	Ciaffi et al. [24]
		VviSTS29	VIT_216s0100g01000	* (same as above)	* (same as above)	Ciaffi et al. [24]
		VviSTS30	VIT_216s0100g00880	* (same as above)	* (same as above)	Ciaffi et al. [24]
		VviAPX	VIT_206s0004g03550	TGCTGTTGAGGTCACTGGAG	CCCCAGAGAGAGCTACGATG	Rosales et al. [3]
		VviCAT	VIT_204s0044g00020	AGGCTGGGAAGGCAAATTAT	CGTCTGGATGAAAAGCTTCC	Rosales et al. [3]
		VviACS1	VIT_202s0025g00360	GTTCCCGTGGGTTTGCTTTA	GTTGCATCATCCTCCATGTG	Rosales et al. [3]
		VviACO1	VIT_200s2086g00010	GCATCATTCTACAACCCAGG	GGAACTTCAAACCGGCATAA	Rosales et al. [3]
		VviNCED1	VIT_219s0093g00550	GCAGAGGACGAGAGTGTAAAGGA	GCAGAGTAAAAACACATGAAGCTAGTG	Rosales et al. [3]
		VviNCED2	VIT_210s0003g03750	ATGCTCAAACCGCCTCTGAT	TCCCAAGCATTCCAGAGGTG	Rosales et al. [3]
		VviERF069	VIT_206s0004g08190	CCTCCTCCATTCCAACAAGA	CTAAGAAATCGTCGGGGTCA	Romero et al. [13]
		VviERF2	VIT_202s0234g00130	GACTTCGCTCTCCTGGAGTC	CATCCTCCTTCAAAGGCAAT	Romero et al. [13]
		VviERF10	VIT_212s0059g01460	CGGTAAACGATTGCCAGAG	GCGGGAAGAAGATGTGAGAT	Romero et al. [13]
		VviERF11	VIT_219s0014g02240	CCGCGATATGTTCGATTTAG	ACTGCGGTCATGGTAATTGA	Romero et al. [13]
		VviERF6L7	VIT_216s0013g01050	CGAGGACGAAGTGTGAGAAA	CTCTTCTCCATCTGCCGTTT	Romero et al. [13]
		VviPG	VIT_208s0007g07770	AGAACTTGCAAGCCACTGGT	GTTGCCCCGTTCACTGTAAT
		VviEXP1	VIT_201s0026g02620	AGGGGTCATTCCCCAATGTG	AAAATGGGAGGGGCGATGAG
		VviXTH	VIT_206s0061g00550	GGCCTGAGCCAACAGCAGTA	TCCTGGCAATAGTCGTAAACCA
		VviPME	VIT_212s0035g01900	AAGCACCAAGCGGTAGCATT	TATCCCCTCATGCTGCATCTG

## Sheet: Table S2
		Table S2. Relationship between the biochemical parameters and/or the expression of the different genes analyzed in the rachis of Superior Seedless bunches non-treated and treated with high CO2 levels and stored at 0ºC, calculated as Pearson product moment correlation coefficient (r), p<0.01 (**) or p<0.05 (*).
			Total Phen. Cont	ABTS	FRAP	VViSTS7/8	VViSTS9-11	VViSTS12	VViSTS16-18	VViSTS27-30	VViACS1	VViACO1	VViNCED1	VViNCED2	VViERF609	VViERF2	VViERF10	VViERF11	VViERF6L7	VViPG	VViEXP1	VViXTH	VViPME
		Total Phen. Cont	1	.951**	.926**	.642**	.520*	.544*	.575**	.628**	0.203	-0.291	0.246	.801**	-0.206	0.168	0.457	-0.206	-0.4994	0.430	-0.081	-0.229	0.093
		ABTS	.951**	1	.909**	.548*	0.398	0.431	.466*	.512*	0.139	-0.173	0.399	.865**	-0.334	0.031	0.368	-0.177	-.611*	.468*	0.107	-0.043	0.270
		FRAP	.926**	.909**	1	.740**	.647**	.683**	.700**	.722**	0.417	-0.335	0.305	.789**	-0.280	-0.100	0.205	-0.243	-.567*	0.291	-0.019	-0.107	-0.004
		VViSTS7/8	.642**	.548*	.740**	1	.922**	.938**	.963**	.982**	.483*	-.550**	-0.317	0.244	0.319	.877**	.942**	.680**	-0.121	-0.203	-0.205	-0.1350	-.537*
		VViSTS9-11	.520*	0.398	.647**	.922**	1	.987**	.986**	.962**	.720**	-.780**	-0.411	0.080	0.215	.914**	.987**	.589*	-0.101	-0.205	-0.411	-0.326	-.664**
		VViSTS12	.544*	0.431	.683**	.938**	.987**	1	.989**	.967**	.720**	-.725**	-0.348	0.125	0.355	.867**	.925**	.722**	-0.128	-0.139	-0.366	-0.282	-.619**
		VViSTS16-18	.575**	.466*	.700**	.963**	.986**	.989**	1	.973**	.668**	-.685**	-0.350	0.159	0.319	.897**	.961**	.692**	-0.124	-0.173	-0.328	-0.243	-.605**
		VViSTS27-30	.628**	.512*	.722**	.982**	.962**	.967**	.973**	1	.547*	-.668**	-0.371	0.188	0.241	.907**	.992**	.600*	-0.128	-0.181	-0.304	-0.238	-.590**
		VViACS1	0.204	0.139	0.417	.483*	.720**	.720**	.668**	.547*	1	-.659**	-0.183	-0.035	0.426	0.508	0.505	0.067	0.102	-0.057	-.554**	-.480*	-.556**
		VViACO1	0.291	-0.173	-0.335	-.550**	-.780**	-.725**	-.685**	-.668**	-.659**	1	.438*	0.101	0.296	-.587*	-.804**	-0.227	0.371	0.158	.493*	.482*	.554**
		VViNCED1	0.246	0.399	0.305	-0.317	-0.411	-0.348	-0.350	-0.371	-0.183	.438*	1	.760**	-0.480	-.626*	-0.320	-0.284	-.661**	.579**	.637**	.477*	.849**
		VViNCED2	.801**	.865**	.789**	0.244	0.08	0.125	0.159	0.188	-0.035	0.101	.760**	1	-0.490	-0.396	-0.042	-0.383	-.691**	.538*	0.382	0.190	.567**
		VViERF609	0.260	-0.334	-0.280	0.319	0.215	0.355	0.319	0.241	0.426	0.296	-0.480	-0.490	1	.565*	0.145	0.416	.820**	0.116	-.612*	-0.432	-.575*
		VViERF2	0.168	0.031	-0.100	.877**	.914**	.867**	.897**	.907**	0.508	-.587*	-.626*	-0.396	.565*	1	.876**	.619*	0.285	0.310	-.697**	-.639*	-0.461
		VViERF10	0.457	0.366	0.205	.942**	.987**	.925**	.961**	.992**	0.505	-.804**	-0.320	-0.042	0.145	.876**	1	.555*	-0.200	0.508	-0.441	-0.498	-0.075
		VViERF11	0.206	-0.177	-0.243	.680**	.589*	.722**	.692**	.600*	0.067	-0.227	-0.284	-0.383	0.416	.619*	.555*	1	0.013	0.273	0.051	0.181	-0.061
		VViERF6L7	0.499	-.611*	-.567*	-0.1216	-0.101	-0.128	-0.124	-0.128	0.102	0.371	-.661**	-.691**	.820**	0.285	-0.200	0.013	1	-0.413	-.634*	-0.423	-.836**
		VViPG	0.433	.468*	0.291	-0.203	-0.205	-0.139	-0.173	-0.181	-0.057	0.158	.579**	.538*	0.116	0.310	0.508	0.273	-0.413	1	0.074	-0.095	.639**
		VViEXP1	0.081	0.107	-0.019	-0.205	-0.411	-0.366	-0.328	-0.304	-.554**	.493*	.637**	0.382	-.612*	-.697**	-0.441	0.051	-.634*	0.074	1	.958**	.718**
		VViXTH	0.229	-0.043	-0.107	-0.135	-0.326	-0.282	-0.243	-0.238	-.480*	.482*	.477*	0.190	-0.432	-.639*	-0.498	0.181	-0.423	-0.095	.958**	1	.538*
		VViPME	0.093	0.270	-0.004	-.537*	-.664**	-.619**	-.605**	-.590**	-.556**	.554**	.849**	.567**	-.575*	-0.461	-0.075	-0.061	-.836**	.639**	.718**	.538*	1
		(**) Pearson product moment correlation coefficient (r), p<0.01
		(*) Pearson product moment correlation coefficient (r), p<0.05

## Sheet: Table S3
		Table S3. Relationship between the biochemical parameters and/or the expression of the different genes analyzed in the rachis of Red Globe bunches non-treated and treated with high CO2 levels and stored at 0ºC, calculated as Pearson product moment correlation coefficient (r), p<0.01 (**) or p<0.05 (*).
			Total Phen. Cont	ABTS	FRAP	VViSTS7/8	VViSTS9-11	VViSTS12	VViSTS16-18	VViSTS27-30	VViACS1	VViACO1	VViNCED1	VViNCED2	VViERF609	VViERF2	VViERF10	VViERF11	VViERF6L7	VViPG	VViEXP1	VViXTH	VViPME
		Total Phen. Cont	1	.846**	.692**	.608**	.701**	.686**	.690**	.615**	.462*	0.311	.654**	.728**	0.461	.733**	0.492	.550*	0.110	-0.266	-0.184	-0.049	0.368
		ABTS	.846**	1	.824**	.626**	.595**	.650**	.658**	.596**	0.317	0.213	.696**	.633**	0.381	.653**	0.204	.634*	0.380	-0.179	-.517*	-0.138	0.170
		FRAP	.692**	.824**	1	.880**	.805**	.898**	.901**	.872**	0.145	-0.181	.627**	.770**	0.189	.525*	0.278	0.242	0.059	-0.262	-.539*	-0.149	-0.013
		VViSTS7/8	.608**	.626**	.880**	1	.803**	.965**	.888**	.844**	-0.022	-0.249	.578**	.885**	-0.202	0.209	0.329	-0.194	-0.401	-0.215	-0.303	-0.005	-0.075
		VViSTS9-11	.701**	.595**	.805**	.803**	1	.914**	.954**	.956**	.475*	-0.164	0.423	.757**	-0.230	0.308	0.343	-0.108	-0.439	-0.227	-0.270	-0.097	0.331
		VViSTS12	.686**	.650**	.898**	.965**	.914**	1	.965**	.943**	0.150	-0.250	.521*	.903**	-0.226	0.273	0.362	-0.175	-0.417	-0.215	-0.323	-0.079	0.045
		VViSTS16-18	.690**	.658**	.901**	.888**	.954**	.965**	1	.977**	0.314	-0.175	.545*	.849**	-0.206	0.359	0.399	-0.045	-0.453	-0.243	-0.287	-0.019	0.197
		VViSTS27-30	.615**	.596**	.872**	.844**	.956**	.943**	.977**	1	0.332	-0.292	0.385	.784**	-0.288	0.346	0.351	-0.157	-0.452	-0.125	-0.389	-0.122	0.164
		VViACS1	.462*	0.317	0.145	-0.022	.475*	0.150	0.314	0.332	1	.530*	0.239	0.076	-0.153	.774**	.540*	0.446	-0.413	0.035	0.096	0.247	.931**
		VViACO1	0.311	0.213	-0.181	-0.249	-0.164	-0.250	-0.175	-0.292	.530*	1	.536*	-0.033	0.232	.624*	0.407	.853**	-0.006	-0.081	.519*	.662**	.717**
		VViNCED1	.654**	.696**	.627**	.578**	0.423	.521*	.545*	0.385	0.239	.536*	1	.580**	0.416	.553*	0.454	.805**	0.103	-.493*	0.115	.462*	0.343
		VViNCED2	.728**	.633**	.770**	.885**	.757**	.903**	.849**	.784**	0.076	-0.033	.580**	1	-0.406	0.464	.548*	0.038	-.719**	-0.146	-0.125	0.08	0.060
		VViERF609	0.461	0.381	0.189	-0.202	-0.230	-0.226	-0.206	-0.288	-0.153	0.232	0.416	-0.406	1	0.169	0.212	0.464	.757**	-.571*	-0.053	-0.193	-0.192
		VViERF2	.733**	.653**	.525*	0.209	0.308	0.273	0.359	0.3461	.774**	.624*	.553*	0.464	0.169	1	.624*	.730**	-0.066	0.163	-0.108	0.360	.708**
		VViERF10	0.492	0.204	0.278	0.329	0.343	0.362	0.399	0.351	.540*	0.407	0.454	.548*	0.212	.624*	1	0.506	-0.185	-0.294	0.379	0.422	.580*
		VViERF11	.550*	.634*	0.242	-0.194	-0.108	-0.175	-0.045	-0.157	0.446	.853**	.805**	0.038	0.464	.730**	0.506	1	0.356	-0.212	0.114	0.429	.520*
		VViERF6L7	0.110	0.380	0.059	-0.401	-0.439	-0.417	-0.453	-0.452	-0.413	-0.006	0.103	-.719**	.757**	-0.066	-0.185	0.356	1	-0.334	-0.423	-.530*	-.535*
		VViPG	-0.266	-0.179	-0.262	-0.215	-0.227	-0.215	-0.243	-0.125	0.035	-0.081	-.493*	-0.146	-.571*	0.163	-0.294	-0.212	-0.334	1	-0.240	0.059	-0.001
		VViEXP1	-0.184	-.517*	-.539*	-0.303	-0.270	-0.323	-0.287	-0.389	0.096	.519*	0.115	-0.125	-0.05	-0.108	0.379	0.114	-0.423	-0.240	1	.712**	0.409
		VViXTH	-0.049	-0.138	-0.149	-0.005	-0.097	-0.079	-0.019	-0.122	0.247	.662**	.462*	0.083	-0.193	0.360	0.422	0.429	-.530*	0.059	.712**	1	.549**
		VViPME	0.368	0.170	-0.013	-0.075	0.331	0.045	0.197	0.164	.931**	.717**	0.343	0.060	-0.192	.708**	.580*	.520*	-.535*	-0.001	0.409	.549**	1
		(**) Pearson product moment correlation coefficient (r), p<0.01
		(*) Pearson product moment correlation coefficient (r), p<0.05

## Sheet: Table S4
		Table S4. Relationship between rachis browning and the biochemical parameters and the expression of the different genes analyzed in the rachis of Superior Seedless and Red Globe bunches non-treated and treated with high CO2 levels and stored at 0ºC, calculated as Pearson product moment correlation coefficient (r), p<0.01 (**) or p<0.05 (*).
			Total Phen. Cont	ABTS	FRAP	VViSTS7/8	VViSTS9-11	VViSTS12	VViSTS16-18	VViSTS27-30	MDA	VviCAT	VviAPX	VViACS1	VViACO1	VViNCED1	VViNCED2	VviPPO
Rachis Browning		Superior Seedless	.807**	.655**	.745**	.663**	.694**	.714**	.697**	.715**	.660**	-.481*	0.317	.516*	-.520*	-0.135	0.389
		Red Globe	.510*	.730**	.936**	.788**	.731**	.815**	.843**	.849**	.890**	-.489*	.467*	0.124	-0.264	.475*	.689**
		(**) Pearson product moment correlation coefficient (r), p<0.01
		(*) Pearson product moment correlation coefficient (r), p<0.05
